# Supplementary material for: Safety, Immunogenicity, and Efficacy of a Recombinant Vesicular Stomatitis Virus Vectored Vaccine Against Severe Fever with Thrombocytopenia Syndrome Virus and Heartland Bandavirus
Source: Vaccines (Basel). 2024 Dec 12;12(12):1403. doi: 10.3390/vaccines12121403 (PMC11728676; doi:10.3390/vaccines12121403)
Supplement: Supplementary file 1 [file vaccines-12-01403-s001.zip]

Archive with 1 entries (1 files):
- vaccines-3355285-supplementary.pdf
